# Supplementary material for: Sexual health knowledge acquisition processes among very young adolescent girls in rural Malawi: Implications for sexual and reproductive health programs
Source: PLoS One. 2024 Feb 23;19(2):e0276416. doi: 10.1371/journal.pone.0276416 (PMC10889655; doi:10.1371/journal.pone.0276416)
Supplement: S1 File — (ZIP) [file pone.0276416.s001.zip]

Archive with 43 entries (43 files):
- IDI_ND_XX_1.docx
- IDI_ND_XX_10.docx
- IDI_ND_XX_12.docx
- IDI_ND_XX_2.docx
- IDI_ND_XX_3.docx
- IDI_ND_XX_4.docx
- IDI_ND_XX_5.docx
- IDI_ND_XX_6.docx
- IDI_ND_XX_7.docx
- IDI_ND_XX_8.docx
- IDI_ND_XX_9.docx
- IDI_ND_YY_1.docx
- IDI_ND_YY_2.docx
- IDI_ND_YY_3.docx
- IDI_ND_YY_4.docx
- IDI_ND_YY_5.docx
- IDI_ND_YY_6.docx
- IDI_ND_YY_7.docx
- IDI_ND_YY_8.docx
- IDI_ND_YY_9.docx
- IDI1_R1_XX1_May.docx
- IDI1_R1_YY1_May.docx
- IDI1_R2_YY2_Apr.docx
- IDI10_R2_YY12_Apr.docx
- IDI12_R1_YY13_May.docx
- IDI12_R2_YY14_Apr.docx
- IDI13_R1_YY15_May.docx
- IDI17_R1_XX8_May.docx
- IDI2_R2_XX3_Apr.docx
- IDI3_R2_XX4_Apr.docx
- IDI4_R1_YY3_May.docx
- IDI4_R2_XX2_Apr.docx
- IDI5_R1_YY4_May.docx
- IDI5_R2_XX5_Apr.docx
- IDI6_R1_XX6_May.docx
- IDI6_R1_YY5_May.docx
- IDI6_R2_YY6_Apr.docx
- IDI7_R1_XX7_May.docx
- IDI7_R1_YY7_May.docx
- IDI7_R2_YY8_Apr.docx
- IDI8_R1_YY9_May.docx
- IDI8_R2_YY10_Apr.docx
- IDI9_R2_YY11_Apr.docx
